# Supplementary material for: Routes to Diagnosis in Lung Cancer—Do Socio-Demographics Matter? An English Population-Based Study
Source: Cancers (Basel). 2025 Jun 3;17(11):1874. doi: 10.3390/cancers17111874 (PMC12153770; doi:10.3390/cancers17111874)
Supplement: Supplementary file 1 [file cancers-17-01874-s001.zip]

Archive with 1 entries (1 files):
- cancers-3539105-supplementary.pdf
